# Supplementary material for: In Vivo Efficacy of Neutrophil-Mediated Bone Regeneration Using a Rabbit Calvarial Defect Model
Source: Int J Mol Sci. 2021 Dec 1;22(23):13016. doi: 10.3390/ijms222313016 (PMC8657540; doi:10.3390/ijms222313016)
Supplement: Supplementary file 1 [file ijms-22-13016-s001.zip]

Archive with 1 entries (1 files):
- ijms-1468179-supplementary.pdf
